# Supplementary material for: Improving antitumor efficacy via combinatorial regimens of oncolytic virotherapy
Source: Mol Cancer. 2020 Nov 10;19:158. doi: 10.1186/s12943-020-01275-6 (PMC7656670; doi:10.1186/s12943-020-01275-6)
Supplement: Supplementary file 1 — Additional file 1: Table 1. Summary of current ongoing combination therapy trials of OVs on ClinicalTrial.gov. [file 12943_2020_1275_MOESM1_ESM.xlsx]

## Sheet: Sheet1
Additional table 1. Summary of current ongoing combination therapy trials of OVs on ClinicalTrial.gov
Viral type	Oncolytic virus	Genetic modification	Delivery	Co-therapy	Indication	Status/Phase	ClinicalTrial.gov identifier
Immune checkpoint blockade
Adenovirus	Ad-CEA	E1 deletion; E2b deletion; CEA insertion	SC	Avelumab/standard therapy*	CRC	Active and not recruiting; phase Ⅱ	NCT03050814
	Ad-IL-12	IL-12 insertion	N/A	Pembrolizumab/ TAC chemotherapy*	TNBC	Not yet recruiting; phase Ⅱ	NCT04095689
	Ad-p53	p53 insertion	IT	Nivolumab or pembrolizumab	HNSCC	Recruiting; phase Ⅱ	NCT03544723
			IT or IA	Nivolumab or pembrolizumab	HNSCC; CRC; HCC	Recruiting; phase Ⅰ/Ⅱ	NCT02842125
	ADV/HSV-tk	Expressing HSV thymidine kinase	IT	Pembrolizumab/valacyclovir/SBRT	NSCLC; TNBC	Recruiting; phase Ⅱ	NCT03004183
				Nivolumab/valacyclovir/SBRT	NSCLC; uveal melanoma	Recruiting; phase Ⅱ	NCT02831933
	DNX-2401	Δ24-RGD insertion	IT	Pembrolizumab	GBM	Active and not recruiting; phase Ⅱ	NCT02798406
	LOAd703	CD40L insertion; 4-1BBL insertion	IT	Atezolizumab	Malignant melanoma	Recruiting; phase Ⅰ/Ⅱ	NCT04123470
	VB-111	PPE promoter insertion; Fas-chimera gene insertion; E1 deletion	IV	Nivolumab	CRC	Not yet recruiting; phase Ⅱ	NCT04166383
	ONCOS-102	GM-CSF expression	IT	Pembrolizumab	Melanoma	Active and not recruiting; phase Ⅰ	NCT03003676
Herpes simplex virus	ONCR-177	N/A	IT	Pembrolizumab	Advanced cutaneous or nodal solid tumor	Recruiting; phase Ⅰ	NCT04348916
	OrienX010	GM-CSF expression	IT	Treprizumab	Melanoma	Recruiting; phase Ⅰb	NCT04197882
				JS001 (a recombinant anti-PD1 antibody)	Melanoma	Recruiting; phase Ⅰb	NCT04206358
	RP1	ICP34.5 deletion; ICP47 deletion; expressing a fusogenic glycoprotein and GM-CSF	IT	Cemiplimab	Squamous skin cancer	Recruiting; phase Ⅱ	NCT04050436
				Nivolumab	Advanced solid tumor	Recruiting; phase Ⅰ/Ⅱ	NCT03767348
	RP2	ICP34.5 deletion; ICP47 deletion;expressing an anti-CTLA-4 antibody	IT	Nivolumab	Advanced solid tumor	Recruiting; phase Ⅰ	NCT04336241
	T-VEC	ICP34.5 deletion; ICP47 deletion; GM-CSF expression	IT	Ipilimumab/nivolumab	Breast cancer	Recruiting; phase Ⅰ	NCT04185311
				Pembrolizumab	Advanced melanoma	Recruiting; phase Ⅱ	NCT02965716
Vesicular stomatitis virus	VSV-IFNβ-NIS (VV1)	Expressing NIS and IFNβ	IT	Avelumab	Malignant solid tumor	Recruiting; phase Ⅰ	NCT02923466
			IT	Pembrolizumab	HNSCC; NSCLC	Recruiting; phase Ⅰ	NCT03647163
			IT or IV	Cemiplimab	HCC;NSCLC;melanoma;endometrial cancer	Not yet recruiting; phase Ⅱ	NCT04291105
Reovirus	Reolysin (pelareorep)	Natural mutant (wild-type variant of reovirus)	IV	Avelumab/paclitaxel	Metastatic breast cancer	Not yet recruiting; phase Ⅱ	NCT04215146
				Pembrolizumab	Advanced pancreatic cancer	Active and not recruiting; phase Ⅱ	NCT03723915
				Atezolizumab	Breast cancer	Recruiting; phase Ⅰ	NCT04102618
				Nivolumab/carfilzomib/dexamethasone	Recurrent plasma cell myeloma	Recruiting; phase Ⅰ	NCT03605719
Vaccinia virus	TBio-6517 (Rival-01)	Expressing an anti-CTLA-4 antibody, Flt3 and IL-12	IT	Pembrolizumab	Solid tumor;TNBC;CRC	Not yet recruiting; phase Ⅰ/Ⅱa	NCT04301011
	ChAdOx1-MVA 5T4 (ChAdOx1-5T4: prime + MVA-5T4: boost)	Expressing tumor antigen 5T4	IM	Nivolumab	Prostate cancer	Recruiting; phase Ⅰ/Ⅱ	NCT03815942
	CV301 (MVA-BN-CV301: prime + FPV-CV301: boost)	Expressing MUC1, CEA and costimulatory molecules (B7.1, ICAM-1, and LFA-3)	SC	Nivolumab/FOLFOX	Metastatic CRC	Recruiting; phase Ⅱ	NCT03547999
	MVA-p53	p53 insertion	SC	Pembrolizumab	Solid tumor	Active and not recruiting; phase Ⅰ	NCT02432963
					Recurrent ovarian, primary peritoneal, or fallopian tube cancer	Recruiting; phase Ⅱ	NCT03113487
	Pexa-Vec (JX-594)	TK inactivation; GM-CSF expression; β-galactosidase expression	IV or IT	Tremelimumab/durvalumab	Refractory CRC	Recruiting; phase Ⅰ/Ⅱ	NCT03206073
				Ipilimumab	Advanced solid tumor	Recruiting; phase Ⅰ	NCT02977156
				REGN2810 (a monoclonal antibody to PD-1)	RCC	Recruiting; phase Ⅰ	NCT03294083
	PROSTVAC (PROSTVAC-V: prime + PROSTVAC-F: boost)	Expressing PSA and costimulatory molecules (B7.1, ICAM-1, and LFA-3)	SC	Nivolumab	Prostate cancer	Recruiting; phase Ⅰ/Ⅱ	NCT02933255
				Ipilimumab/nivolumab	Metastatic hormone-sensitive prostate cancer	Recruiting; Phase Ⅰ	NCT03532217
	PROSTVAC+ MVA-BN-CV301	N/A	SC	M7824 (a bifunctional anti-PD-L1/TGFβ Trap fusion protein)	Recurrent prostate cancer	Recruiting; phase Ⅱ	NCT03315871
	TG4010 (MVA-MUC1-IL2)	MUC1 insertion; IL-2 insertion	SC	Nivolumab	NSCLC	Active and not recruiting; phase Ⅱ	NCT02823990
Maraba virus	MG1-E6E7 (Ad-E6E7: prime+ MG1-E6E7: boost)	Expressing HPV antigens E6 and E7	IV or IT	Atezolizumab	HPV associated cancer	Active and not recruiting; phase Ⅰ/Ⅰb	NCT03618953
	MG1-MAGEA3 (Ad-MAGEA3: prime + MG1-MAGEA3: boost)	Expressing tumor antigen MAGE-A3	IV	Pembrolizumab	NSCLC	Active and not recruiting; phase Ⅰ/Ⅱ	NCT02879760
			IV or IT	Pembrolizumab	Melanoma; SCC	Not yet recruiting; phase Ⅰ	NCT03773744
Newcastle disease virus	MEDI5395	GM-CSF expression	N/A	Durvaluma	Advanced solid tumor	Active and not recruiting; phase Ⅰ	NCT03889275
Chemotherapy and targeted therapy
Adenovirus	Ad-p53	p53 insertion	IA	Capecitabine	CRC; primary HCC	Recruiting; phase Ⅰ/Ⅱ	NCT02842125
	Ad-IL-12	IL-12 insertion	N/A	TAC chemotherapy/pembrolizumab	TNBC	Not yet recruiting; phase Ⅱ	NCT04095689
	Ad-IFN	IFNα insertion	Intrapleural	Celecoxib/gemcitabine	Malignant pleural mesothelioma	Recruiting; phase Ⅲ	NCT03710876
	Ad-PNP	E. coli PNP insertion	IT	Fludarabine phosphate	HNC	Recruiting; phase Ⅰ/Ⅱ	NCT03754933
	ADV/HSV-tk	Expressing HSV thymidine kinase	IT	Standard chemoradiation/ valacyclovir	Pancreatic adenocarcinoma	Recruiting; phase Ⅱ	NCT02446093
					Anaplastic astrocytoma; GBM	Recruiting; phase Ⅰ/Ⅱ	NCT03603405
					GBM	Recruiting; phase Ⅰ/Ⅱ	NCT03596086
	Enadenotucirev	Ad11p/Ad3 chimera	N/A	Capecitabine/radiotherapy	Advanced rectal cancer	Recruiting; phase Ⅰ	NCT03916510
	H101	E1B-55KD deletion; partial E3 deletion	IA	HAIC of FOLFOX	HCC	Recruiting; phase Ⅲ	NCT03780049
	LOAd703	CD40L insertion; 4-1BBL insertion	IT	Gemcitabine/nab-paclitaxel	Pancreatic cancer	Recruiting; phase Ⅰ/Ⅱa	NCT02705196
	ONCOS-102	GM-CSF expression	N/A	Pemetrexed/cisplatin (or carboplatin)	Malignant pleural mesothelioma	Active and not recruiting; phase Ⅱ	NCT02879669
	VCN01	Fiber modification; hyaluronidase expression	IV	Gemcitabine/abraxane	Advanced solid tumor	Active and not recruiting; phase Ⅰ	NCT02045602
Herpes simplex virus	T-VEC	ICP34.5 deletion; ICP47 deletion; GM-CSF expression	IT	Paclitaxel	HER2-negative breast cancer	Recruiting; phase Ⅰb	NCT03554044
				FOLFOX/capecitabine/radiation	Advanced rectal cancer	Recruiting; phase Ⅰ	NCT03300544
				Paclitaxel	TNBC	Recruiting; phase Ⅰ/Ⅱ	NCT02779855
	HF10	Natural mutant (wild-type variant of HSV)	IT	Gemcitabine/nab-paclitaxel	Pancreatic cancer	Active and not recruiting; phase Ⅰ	NCT03252808
Reovirus	Reolysin (pelareorep)	Natural mutant (wild-type variant of reovirus)	IV	Paclitaxel	Metastatic breast cancer	Not yet recruiting; phase Ⅱ	NCT04215146
				Paclitaxel	Fallopian tube carcinoma;ovarian carcinoma;primary peritoneal carcinoma	Not yet recruiting; phase Ⅱ	NCT01199263
				Bortezomib/dexamethasone	Plasma cell myeloma	Active and not recruiting; phase Ⅰ	NCT02514382
				Carfilzomib/dexamethasone	Plasma cell myeloma	Recruiting; phase Ⅰ	NCT02101944
				Carfilzomib/dexamethasone/nivolumab	Plasma cell myeloma	Recruiting; phase Ⅰ	NCT03605719
				Lenalidomide or pomalidomide	Multiple myeloma	Active and not recruiting; phase Ⅰ	NCT03015922
Vaccinia virus	T601	TK deletion; RR deletion; FCU1 insertion	IT	5-flucytosine	Advanced malignant solid tumor	Recruiting; phase Ⅰ/Ⅱ	NCT04226066
	CV301 (MVA-BN-CV301: prime + FPV-CV301: boost)	Expressing MUC1, CEA and costimulatory molecules (B7.1, ICAM-1, and LFA-3)	SC	FOLFOX/nivolumab	Metastatic CRC	Recruiting; phase Ⅱ	NCT03547999
	PROSTVAC (PROSTVAC-V: prime + PROSTVAC-F: boost)	Expressing PSA and costimulatory molecules (B7.1, ICAM-1, and LFA-3)	SC	Docetaxel	Prostate cancer	Active and not recruiting; phase Ⅱ	NCT02649855
	Pexa-Vec (JX-549)	TK inactivation; GM-CSF expression; β-galactosidase expression	IT	Sorafenib	HCC	Active and not recruiting; phase Ⅲ	NCT02562755
	TG6002	J2R deletion; I4L deletion; FCU1 insertion	IV	5-flucytosine	GBM	Recruiting; phase Ⅰ/Ⅱ	NCT03294486
	GL-ONC1	RUC-GFP expression	IP	Bevacizumab	Ovarian cancer	Recruiting; phase Ⅰ/Ⅱ	NCT02759588
Radiation therapy
Adenovirus	ADV/HSV-tk	Expressing HSV thymidine kinase	IT	SBRT/pembrolizumab/valacyclovir	NSCLC; TNBC	Recruiting; phase Ⅱ	NCT03004183
				SBRT/nivolumab/valacyclovir	NSCLC; Uveal Melanoma	Recruiting; phase Ⅱ	NCT02831933
				Brachytherapy/valacyclovir	Prostatic neoplasms	Recruiting; phase Ⅰ/Ⅱ	NCT01913106
				Standard chemoradiation/valacyclovir	Pancreatic adenocarcinoma	Recruiting; phase Ⅱ	NCT02446093
					GBM; anaplastic astrocytoma	Recruiting; phase Ⅰ/Ⅱ	NCT03603405
				Standard chemoradiation/valacyclovir	GBM	Recruiting; phase Ⅰ/Ⅱ	NCT03596086
				Radiation/Bicalutamide/Leuprolide Acetate/valacyclovir	Prostate cancer	Recruiting; phase Ⅱ	NCT03541928
	Enadenotucirev	Ad11p/Ad3 chimera	N/A	Capecitabine/radiotherapy	Rectal cancer	Recruiting; phase Ⅰ	NCT03916510
	H101	E1B-55KD deletion; partial E3 deletion	IT	Radiofrequency ablation	HCC	Recruiting; N/A	NCT03790059
Herpes simplex virus	G207	ICP34.5 deletion; LacZ gene insertion	IT	Radiation	Brain tumor	Recruiting; phase Ⅰ	NCT02457845
	T-VEC	ICP34.5 deletion; ICP47 deletion; GM-CSF expression	IT	Radiation/FOLFOX/capecitabine	Advanced rectal cancer	Recruiting; phase Ⅰ	NCT03300544
				Radiation	Soft tissue sarcoma	Recruiting; phase Ⅱ	NCT02923778
